# Supplementary material for: Detection of Genomic Regions Controlling the Antioxidant Enzymes, Phenolic Content, and Antioxidant Activities in Rice Grain through Association Mapping
Source: Plants (Basel). 2022 May 30;11(11):1463. doi: 10.3390/plants11111463 (PMC9183076; doi:10.3390/plants11111463)
Supplement: Supplementary file 1 [file plants-11-01463-s001.zip]

Archive with 1 entries (1 files):
- plants-1733110-supplementary.pdf
